# Supplementary material for: British surname origins, population structure and health outcomes—an observational study of hospital admissions
Source: Sci Rep. 2022 Feb 9;12:2156. doi: 10.1038/s41598-022-05651-8 (PMC8828752; doi:10.1038/s41598-022-05651-8)
Supplement: Supplementary file 1 — Supplementary Information. [file 41598_2022_5651_MOESM1_ESM.csv]

Table S1: List of 125 Clinical Classifications Software (CCS) categories, their description as well as an indicator whether they have been included in the study.
CSS code	CCS label	included
101	Diseases of the urinary system	Yes
102	Diseases of male genital organs	Yes
103	Diseases of female genital organs	Yes
11	Bacterial infection	Yes
111	Contraceptive and procreative management [176.]	Yes
112	Abortion-related disorders	No
113	Complications mainly related to pregnancy	No
114	Indications for care in pregnancy; labor; and delivery	No
115	Complications during labor	No
116	Other complications of birth; puerperium affecting management of mother [195.]	No
117	Normal pregnancy and/or delivery [196.]	Yes
12	Mycoses [4.]	Yes
121	Skin and subcutaneous tissue infections [197.]	Yes
122	Other inflammatory condition of skin [198.]	Yes
123	Chronic ulcer of skin [199.]	Yes
124	Other skin disorders [200.]	Yes
13	Viral infection	Yes
131	Infective arthritis and osteomyelitis (except that caused by TB or STD) [201.]	Yes
132	Non-traumatic joint disorders	Yes
133	Spondylosis; intervertebral disc disorders; other back problems [205.]	Yes
134	Osteoporosis [206.]	No
135	Pathological fracture [207.]	Yes
136	Acquired deformities	Yes
137	Systemic lupus erythematosus and connective tissue disorders [210.]	No
138	Other connective tissue disease [211.]	Yes
139	Other bone disease and musculoskeletal deformities [212.]	Yes
14	Other infections; including parasitic [8.]	No
141	Cardiac and circulatory congenital anomalies [213.]	Yes
142	Digestive congenital anomalies [214.]	Yes
143	Genitourinary congenital anomalies [215.]	Yes
144	Nervous system congenital anomalies [216.]	No
145	Other congenital anomalies [217.]	Yes
15	Immunizations and screening for infectious disease [10.]	No
151	Liveborn [218.]	No
152	Short gestation; low birth weight; and fetal growth retardation [219.]	Yes
153	Intrauterine hypoxia and birth asphyxia [220.]	No
154	Respiratory distress syndrome [221.]	No
155	Hemolytic jaundice and perinatal jaundice [222.]	Yes
156	Birth trauma [223.]	No
157	Other perinatal conditions [224.]	Yes
161	Complications	Yes
1611	Poisoning	Yes
1612	Other injuries and conditions due to external causes [244.]	Yes
162	Fractures	Yes
163	Spinal cord injury [227.]	No
164	Intracranial injury [233.]	Yes
165	Crushing injury or internal injury [234.]	Yes
166	Open wounds	Yes
167	Sprains and strains [232.]	No
168	Superficial injury; contusion [239.]	Yes
169	Burns [240.]	No
171	Symptoms; signs; and ill-defined conditions	Yes
172	Factors influencing health care	Yes
21	Colorectal cancer	Yes
211	Cancer; other primary	Yes
212	Secondary malignancies [42.]	Yes
213	Malignant neoplasm without specification of site [43.]	No
214	Neoplasms of unspecified nature or uncertain behavior [44.]	Yes
215	Maintenance chemotherapy; radiotherapy [45.]	No
216	Benign neoplasms	Yes
22	Other gastrointestinal cancer	Yes
23	Cancer of bronchus; lung [19.]	Yes
24	Cancer of skin	Yes
25	Cancer of breast [24.]	Yes
26	Cancer of uterus and cervix	No
27	Cancer of ovary and other female genital organs	Yes
28	Cancer of male genital organs	Yes
29	Cancer of urinary organs	Yes
31	Thyroid disorders [48.]	Yes
311	Other nutritional; endocrine; and metabolic disorders [58.]	Yes
32	Diabetes mellitus without complication [49.]	Yes
33	Diabetes mellitus with complications [50.]	Yes
34	Other endocrine disorders [51.]	Yes
35	Nutritional deficiencies [52.]	No
36	Disorders of lipid metabolism [53.]	No
37	Gout and other crystal arthropathies [54.]	No
38	Fluid and electrolyte disorders [55.]	Yes
39	Cystic fibrosis [56.]	No
41	Anemia	Yes
42	Coagulation and hemorrhagic disorders [62.]	Yes
43	Diseases of white blood cells [63.]	Yes
44	Other hematologic conditions [64.]	No
51	Schizophrenia and other psychotic disorders [659]	Yes
511	Alcohol-related disorders [660]	Yes
512	Substance-related disorders [661]	No
514	Screening and history of mental health and substance abuse codes [663]	No
515	Miscellaneous mental health disorders [670]	Yes
53	Attention deficit conduct and disruptive behavior disorders [652]	No
54	Delirium dementia and amnestic and other cognitive disorders [653]	Yes
55	Developmental disorders [654]	No
58	Mood disorders [657]	Yes
61	Central nervous system infection	Yes
62	Hereditary and degenerative nervous system conditions	Yes
63	Paralysis [82.]	Yes
64	Epilepsy; convulsions [83.]	Yes
65	Headache; including migraine [84.]	Yes
66	Coma; stupor; and brain damage [85.]	No
67	Eye disorders	Yes
68	Ear conditions	Yes
69	Other nervous system disorders [95.]	Yes
71	Hypertension	Yes
72	Diseases of the heart	Yes
73	Cerebrovascular disease	Yes
74	Diseases of arteries; arterioles; and capillaries	Yes
75	Diseases of veins and lymphatics	Yes
81	Respiratory infections	Yes
82	Chronic obstructive pulmonary disease and bronchiectasis [127.]	Yes
83	Asthma [128.]	Yes
84	Aspiration pneumonitis; food/vomitus [129.]	Yes
85	Pleurisy; pneumothorax; pulmonary collapse [130.]	Yes
86	Respiratory failure; insufficiency; arrest (adult) [131.]	Yes
87	Lung disease due to external agents [132.]	No
88	Other lower respiratory disease [133.]	Yes
89	Other upper respiratory disease [134.]	Yes
91	Intestinal infection [135.]	Yes
911	Noninfectious gastroenteritis [154.]	Yes
912	Other gastrointestinal disorders [155.]	Yes
92	Disorders of teeth and jaw [136.]	Yes
93	Diseases of mouth; excluding dental [137.]	Yes
94	Upper gastrointestinal disorders	Yes
95	Abdominal hernia [143.]	Yes
96	Lower gastrointestinal disorders	Yes
97	Biliary tract disease [149.]	Yes
98	Liver disease	Yes
99	Pancreatic disorders (not diabetes) [152.]	Yes
